# Supplementary material for: 7-Phenyl-7H-dinaphtho­[2,1-b:1′,2′-d]phosphole 7-oxide
Source: Acta Crystallogr Sect E Struct Rep Online. 2011 Sep 30;67(Pt 10):o2799. doi: 10.1107/S1600536811038177 (PMC3201366; doi:10.1107/S1600536811038177)
Supplement: Supplementary file 1 [file e-67-o2799-sup1.cif]

##############################################################################
#                                                                            #
# This CIF contains the data in a paper accepted for publication in          #
# Acta Crystallographica Section E. It conforms to the requirements of       #
# Notes for Authors for Acta Crystallographica Section E, and has been       #
# peer reviewed under the auspices of the IUCr Commission on Journals.       #
#                                                                            #
# Full details of the Crystallographic Information File format               #
# are given in the paper "The Crystallographic Information File (CIF):       #
# a New Standard Archive File for Crystallography" by S. R. Hall, F. H.      #
# Allen and I. D. Brown [Acta Cryst. (1991), A47, 655-685].                  #
#                                                                            #
# The current version of the core CIF dictionary is obtainable from          #
# ftp://ftp.iucr.org/pub/cif_core.dic.                                       #
#                                                                            #
# Software is freely available for graphical display of the structure(s)     #
# in this CIF. For information consult the CIF software page                 #
# http://www.iucr.org/resources/cif/software.                                #
#                                                                            #
# This file may be used for bona fide research purposes within the           #
# scientific community so long as proper attribution is given to the journal # 
# article from which it was obtained.                                        #
#                                                                            #
##############################################################################
data_I
_audit_creation_method     SHELXL-97
_chemical_name_systematic
;
7-Phenyl-7<i>H</i>-dinaphtho[2,1-<i>b</i>:1',2'-<i>d</i>]phosphole 7-oxide
;
_chemical_name_common     ?
_chemical_formula_moiety     'C26 H17 O P'
_chemical_formula_sum     'C26 H17 O P'
_chemical_formula_iupac     'C26 H17 O P'
_chemical_formula_weight     376.37
_chemical_melting_point     ?
_symmetry_cell_setting     monoclinic
_symmetry_space_group_name_H-M     'P 21'
_symmetry_space_group_name_Hall     'P 2yb'
loop_
    _symmetry_equiv_pos_as_xyz
    'x, y, z'
    '-x, y+1/2, -z'
_cell_length_a     10.9637(12)
_cell_length_b     8.0627(8)
_cell_length_c     11.0352(13)
_cell_angle_alpha     90.00
_cell_angle_beta     94.7460(10)
_cell_angle_gamma     90.00
_cell_volume     972.13(18)
_cell_formula_units_Z     2
_cell_measurement_reflns_used     1467
_cell_measurement_theta_min     2.5165
_cell_measurement_theta_max     25.901
_cell_measurement_temperature     298(2)
_exptl_crystal_description     block
_exptl_crystal_colour     colourless
_exptl_crystal_size_max     0.26
_exptl_crystal_size_mid     0.17
_exptl_crystal_size_min     0.13
_exptl_crystal_density_diffrn     1.286
_exptl_crystal_density_meas     ?
_exptl_crystal_density_method     'not measured'
_exptl_crystal_F_000     392
_exptl_absorpt_coefficient_mu     0.155
_exptl_absorpt_correction_type     multi-scan
_exptl_absorpt_process_details     '(SADABS; Sheldrick, 1996)'
_exptl_absorpt_correction_T_min     0.9609
_exptl_absorpt_correction_T_max     0.9802
_exptl_special_details     ?
_diffrn_ambient_temperature     298(2)
_diffrn_radiation_type     MoK\a
_diffrn_radiation_wavelength     0.71073
_diffrn_radiation_source     'fine-focus sealed tube'
_diffrn_radiation_monochromator     graphite
_diffrn_measurement_device_type     'Bruker SMART 1000 CCD area-detector'
_diffrn_measurement_method     'phi and omega scans'
_diffrn_detector_area_resol_mean     ?
_diffrn_reflns_number     4947
_diffrn_reflns_av_R_equivalents     0.0274
_diffrn_reflns_av_sigmaI/netI     0.0583
_diffrn_reflns_theta_min     2.52
_diffrn_reflns_theta_max     25.02
_diffrn_reflns_theta_full     25.02
_diffrn_measured_fraction_theta_max     0.998
_diffrn_measured_fraction_theta_full     0.998
_diffrn_reflns_limit_h_min     -8
_diffrn_reflns_limit_h_max     13
_diffrn_reflns_limit_k_min     -9
_diffrn_reflns_limit_k_max     9
_diffrn_reflns_limit_l_min     -11
_diffrn_reflns_limit_l_max     13
_diffrn_standards_number     ?
_diffrn_standards_interval_count     ?
_diffrn_standards_interval_time     ?
_diffrn_standards_decay_%     ?
_refine_special_details
;
Refinement of <i>F</i>^2^ against ALL reflections. The weighted <i>R</i>-factor
<i>wR</i> and goodness of fit <i>S</i> are based on <i>F</i>^2^, conventional
<i>R</i>-factors <i>R</i> are based on <i>F</i>, with <i>F</i> set to zero for
negative <i>F</i>^2^. The threshold expression of <i>F</i>^2^ >
\s(<i>F</i>^2^) is used only for calculating <i>R</i>-factors(gt) <i>etc</i>.
and is not relevant to the choice of reflections for refinement.
<i>R</i>-factors based on <i>F</i>^2^ are statistically about twice as large
as those based on <i>F</i>, and <i>R</i>- factors based on ALL data will be
even larger.
;
_reflns_number_total     3317
_reflns_number_gt     2431
_reflns_threshold_expression     >2sigma(I)
_refine_ls_structure_factor_coef     Fsqd
_refine_ls_matrix_type     full
_refine_ls_R_factor_all     0.0622
_refine_ls_R_factor_gt     0.0424
_refine_ls_wR_factor_gt     0.0608
_refine_ls_wR_factor_ref     0.0646
_refine_ls_goodness_of_fit_ref     1.028
_refine_ls_restrained_S_all     1.028
_refine_ls_number_reflns     3317
_refine_ls_number_parameters     253
_refine_ls_number_restraints     1
_refine_ls_hydrogen_treatment     constr
_refine_ls_weighting_scheme     calc
_refine_ls_weighting_details
                 'calc w=1/[\s^2^(Fo^2^)+(0.0113P)^2^] where P=(Fo^2^+2Fc^2^)/3'
_atom_sites_solution_hydrogens     geom
_atom_sites_solution_primary     direct
_atom_sites_solution_secondary     difmap
_refine_ls_shift/su_max     0.000
_refine_ls_shift/su_mean     0.000
_refine_diff_density_max     0.250
_refine_diff_density_min     -0.206
_refine_ls_extinction_method     none
_refine_ls_extinction_coef     ?
_refine_ls_abs_structure_details     'Flack (1983); 1455 Friedel pairs'
_refine_ls_abs_structure_Flack     0.00(9)
loop_
    _atom_type_symbol
    _atom_type_description
    _atom_type_scat_dispersion_real
    _atom_type_scat_dispersion_imag
    _atom_type_scat_source
    'C' 'C' 0.0033 0.0016
                         'International Tables Vol C Tables 4.2.6.8 and 6.1.1.4'
    'H' 'H' 0.0000 0.0000
                         'International Tables Vol C Tables 4.2.6.8 and 6.1.1.4'
    'O' 'O' 0.0106 0.0060
                         'International Tables Vol C Tables 4.2.6.8 and 6.1.1.4'
    'P' 'P' 0.1023 0.0942
                         'International Tables Vol C Tables 4.2.6.8 and 6.1.1.4'
_computing_data_collection     'SMART (Bruker, 2007)'
_computing_cell_refinement     'SAINT (Bruker, 2007)'
_computing_data_reduction     'SAINT (Bruker, 2007)'
_computing_structure_solution     'SHELXS97 (Sheldrick, 2008)'
_computing_structure_refinement     'SHELXL97 (Sheldrick, 2008)'
_computing_molecular_graphics     'SHELXTL (Sheldrick, 2008)'
_computing_publication_material     'SHELXTL (Sheldrick, 2008)'
loop_
    _atom_site_type_symbol
    _atom_site_label
    _atom_site_fract_x
    _atom_site_fract_y
    _atom_site_fract_z
    _atom_site_U_iso_or_equiv
    _atom_site_adp_type
    _atom_site_calc_flag
    _atom_site_refinement_flags
    _atom_site_occupancy
    _atom_site_symmetry_multiplicity
    _atom_site_disorder_assembly
    _atom_site_disorder_group
    O O1 0.90190(19) 0.5234(2) 0.13528(15) 0.0670(6) Uani d . 1 1 . .
    P P1 0.81611(7) 0.41973(10) 0.20150(6) 0.0522(2) Uani d . 1 1 . .
    C C1 0.6484(3) 0.4877(3) 0.3524(2) 0.0407(7) Uani d . 1 1 . .
    C C2 0.6672(3) 0.4991(3) 0.2295(2) 0.0452(7) Uani d . 1 1 . .
    C C3 0.5726(3) 0.5462(4) 0.1420(2) 0.0563(8) Uani d . 1 1 . .
    H H3 0.5873 0.5517 0.0603 0.068 Uiso calc R 1 1 . .
    C C4 0.4601(3) 0.5835(3) 0.1773(3) 0.0599(8) Uani d . 1 1 . .
    H H4 0.4009 0.6272 0.1210 0.072 Uiso calc R 1 1 . .
    C C5 0.4318(3) 0.5569(3) 0.2986(3) 0.0519(8) Uani d . 1 1 . .
    C C6 0.5254(3) 0.4972(3) 0.3874(2) 0.0437(7) Uani d . 1 1 . .
    C C7 0.4870(3) 0.4388(4) 0.5001(2) 0.0530(7) Uani d . 1 1 . .
    H H7 0.5438 0.3892 0.5561 0.064 Uiso calc R 1 1 . .
    C C8 0.3681(3) 0.4543(4) 0.5274(3) 0.0653(9) Uani d . 1 1 . .
    H H8 0.3448 0.4142 0.6010 0.078 Uiso calc R 1 1 . .
    C C9 0.2806(3) 0.5308(4) 0.4447(3) 0.0709(10) Uani d . 1 1 . .
    H H9 0.2018 0.5496 0.4670 0.085 Uiso calc R 1 1 . .
    C C10 0.3107(3) 0.5773(4) 0.3326(3) 0.0670(9) Uani d . 1 1 . .
    H H10 0.2512 0.6229 0.2775 0.080 Uiso calc R 1 1 . .
    C C11 0.7644(2) 0.4480(3) 0.4292(2) 0.0423(7) Uani d . 1 1 . .
    C C12 0.8558(2) 0.3895(3) 0.3616(2) 0.0447(7) Uani d . 1 1 . .
    C C13 0.9672(3) 0.3282(4) 0.4170(3) 0.0574(8) Uani d . 1 1 . .
    H H13 1.0266 0.2876 0.3693 0.069 Uiso calc R 1 1 . .
    C C14 0.9880(3) 0.3285(4) 0.5413(3) 0.0590(9) Uani d . 1 1 . .
    H H14 1.0580 0.2786 0.5781 0.071 Uiso calc R 1 1 . .
    C C15 0.9036(3) 0.4043(4) 0.6133(2) 0.0499(7) Uani d . 1 1 . .
    C C16 0.7915(3) 0.4729(3) 0.5589(2) 0.0452(7) Uani d . 1 1 . .
    C C17 0.7202(3) 0.5734(3) 0.6322(2) 0.0552(8) Uani d . 1 1 . .
    H H17 0.6510 0.6268 0.5968 0.066 Uiso calc R 1 1 . .
    C C18 0.7516(3) 0.5927(4) 0.7538(3) 0.0667(9) Uani d . 1 1 . .
    H H18 0.7039 0.6589 0.8002 0.080 Uiso calc R 1 1 . .
    C C19 0.8567(3) 0.5122(4) 0.8097(3) 0.0711(10) Uani d . 1 1 . .
    H H19 0.8749 0.5208 0.8933 0.085 Uiso calc R 1 1 . .
    C C20 0.9316(3) 0.4221(4) 0.7416(2) 0.0644(8) Uani d . 1 1 . .
    H H20 1.0012 0.3720 0.7790 0.077 Uiso calc R 1 1 . .
    C C21 0.7879(3) 0.2185(3) 0.1327(2) 0.0501(8) Uani d . 1 1 . .
    C C22 0.6998(3) 0.1138(4) 0.1745(2) 0.0703(10) Uani d . 1 1 . .
    H H22 0.6498 0.1511 0.2329 0.084 Uiso calc R 1 1 . .
    C C23 0.6864(3) -0.0466(5) 0.1290(3) 0.0860(11) Uani d . 1 1 . .
    H H23 0.6280 -0.1174 0.1572 0.103 Uiso calc R 1 1 . .
    C C24 0.7609(3) -0.0997(4) 0.0415(2) 0.0720(10) Uani d . 1 1 . .
    H H24 0.7527 -0.2075 0.0121 0.086 Uiso calc R 1 1 . .
    C C25 0.8467(3) 0.0030(4) -0.0029(2) 0.0640(9) Uani d . 1 1 . .
    H H25 0.8951 -0.0340 -0.0627 0.077 Uiso calc R 1 1 . .
    C C26 0.8599(3) 0.1633(4) 0.0430(2) 0.0541(8) Uani d . 1 1 . .
    H H26 0.9175 0.2341 0.0135 0.065 Uiso calc R 1 1 . .
loop_
    _atom_site_aniso_label
    _atom_site_aniso_U_11
    _atom_site_aniso_U_22
    _atom_site_aniso_U_33
    _atom_site_aniso_U_12
    _atom_site_aniso_U_13
    _atom_site_aniso_U_23
    O1 0.0700(14) 0.0669(14) 0.0672(13) -0.0132(12) 0.0243(11) 0.0051(11)
    P1 0.0559(5) 0.0518(5) 0.0497(4) -0.0046(5) 0.0092(4) -0.0004(4)
    C1 0.0473(19) 0.0344(15) 0.0398(16) -0.0025(13) -0.0004(13) -0.0029(12)
    C2 0.0487(19) 0.0425(17) 0.0440(16) -0.0046(14) 0.0014(14) -0.0004(13)
    C3 0.064(2) 0.0561(19) 0.0476(18) -0.0035(18) -0.0030(17) 0.0003(15)
    C4 0.058(2) 0.056(2) 0.062(2) 0.0044(18) -0.0135(17) 0.0009(16)
    C5 0.049(2) 0.0460(18) 0.060(2) 0.0014(16) -0.0009(17) -0.0092(15)
    C6 0.0422(18) 0.0421(17) 0.0463(16) -0.0029(14) 0.0003(14) -0.0081(13)
    C7 0.052(2) 0.0500(18) 0.0570(17) -0.0023(18) 0.0072(14) -0.0078(16)
    C8 0.065(2) 0.061(2) 0.071(2) -0.007(2) 0.0170(18) -0.0120(18)
    C9 0.051(2) 0.071(2) 0.092(3) 0.002(2) 0.014(2) -0.026(2)
    C10 0.053(2) 0.061(2) 0.085(2) 0.0067(18) -0.0076(19) -0.0237(19)
    C11 0.0437(17) 0.0383(17) 0.0442(15) -0.0042(14) -0.0016(13) -0.0024(13)
    C12 0.0407(18) 0.0426(19) 0.0505(16) -0.0013(15) 0.0026(14) -0.0036(14)
    C13 0.047(2) 0.0593(19) 0.067(2) -0.0005(17) 0.0077(17) -0.0057(16)
    C14 0.044(2) 0.059(2) 0.072(2) -0.0013(17) -0.0088(18) 0.0041(17)
    C15 0.0506(19) 0.0494(18) 0.0488(17) -0.0048(18) -0.0022(15) -0.0006(16)
    C16 0.0475(19) 0.0418(18) 0.0452(16) -0.0038(14) -0.0017(14) 0.0019(13)
    C17 0.063(2) 0.054(2) 0.0480(18) 0.0026(17) 0.0000(16) -0.0047(15)
    C18 0.085(3) 0.072(2) 0.0428(18) -0.005(2) -0.0008(17) -0.0093(16)
    C19 0.083(3) 0.084(3) 0.0433(19) -0.012(2) -0.0124(18) -0.0026(17)
    C20 0.063(2) 0.072(2) 0.0548(19) -0.006(2) -0.0160(16) 0.005(2)
    C21 0.060(2) 0.050(2) 0.0409(17) 0.0031(16) 0.0077(15) 0.0005(13)
    C22 0.105(3) 0.056(2) 0.0545(19) -0.019(2) 0.0333(19) -0.0145(16)
    C23 0.129(3) 0.067(3) 0.065(2) -0.030(2) 0.026(2) -0.0043(18)
    C24 0.099(3) 0.058(2) 0.057(2) 0.000(2) -0.0018(19) -0.0132(18)
    C25 0.070(2) 0.072(2) 0.0487(19) 0.019(2) -0.0009(16) -0.0050(17)
    C26 0.053(2) 0.061(2) 0.0479(18) 0.0046(17) 0.0022(15) 0.0022(16)
_geom_special_details
;
All e.s.d.'s (except the e.s.d. in the dihedral angle between two l.s. planes)
are estimated using the full covariance matrix. The cell e.s.d.'s are taken
into account individually in the estimation of e.s.d.'s in distances, angles
and torsion angles; correlations between e.s.d.'s in cell parameters are only
used when they are defined by crystal symmetry. An approximate (isotropic)
treatment of cell e.s.d.'s is used for estimating e.s.d.'s involving l.s.
planes.
;
loop_
    _geom_bond_atom_site_label_1
    _geom_bond_atom_site_label_2
    _geom_bond_site_symmetry_2
    _geom_bond_distance
    _geom_bond_publ_flag
    O1 P1 . 1.4937(18) ?
    P1 C12 . 1.801(2) ?
    P1 C2 . 1.803(3) ?
    P1 C21 . 1.807(3) ?
    C1 C2 . 1.391(3) ?
    C1 C6 . 1.435(3) ?
    C1 C11 . 1.503(3) ?
    C2 C3 . 1.410(3) ?
    C3 C4 . 1.357(4) ?
    C3 H3 . 0.9300 ?
    C4 C5 . 1.415(3) ?
    C4 H4 . 0.9300 ?
    C5 C10 . 1.419(4) ?
    C5 C6 . 1.443(3) ?
    C6 C7 . 1.425(3) ?
    C7 C8 . 1.368(3) ?
    C7 H7 . 0.9300 ?
    C8 C9 . 1.410(4) ?
    C8 H8 . 0.9300 ?
    C9 C10 . 1.359(4) ?
    C9 H9 . 0.9300 ?
    C10 H10 . 0.9300 ?
    C11 C12 . 1.381(3) ?
    C11 C16 . 1.451(3) ?
    C12 C13 . 1.409(3) ?
    C13 C14 . 1.372(3) ?
    C13 H13 . 0.9300 ?
    C14 C15 . 1.408(3) ?
    C14 H14 . 0.9300 ?
    C15 C20 . 1.431(3) ?
    C15 C16 . 1.434(3) ?
    C16 C17 . 1.424(3) ?
    C17 C18 . 1.366(3) ?
    C17 H17 . 0.9300 ?
    C18 C19 . 1.418(4) ?
    C18 H18 . 0.9300 ?
    C19 C20 . 1.366(4) ?
    C19 H19 . 0.9300 ?
    C20 H20 . 0.9300 ?
    C21 C26 . 1.389(3) ?
    C21 C22 . 1.390(4) ?
    C22 C23 . 1.390(4) ?
    C22 H22 . 0.9300 ?
    C23 C24 . 1.384(4) ?
    C23 H23 . 0.9300 ?
    C24 C25 . 1.373(4) ?
    C24 H24 . 0.9300 ?
    C25 C26 . 1.391(4) ?
    C25 H25 . 0.9300 ?
    C26 H26 . 0.9300 ?
loop_
    _geom_angle_atom_site_label_1
    _geom_angle_atom_site_label_2
    _geom_angle_atom_site_label_3
    _geom_angle_site_symmetry_1
    _geom_angle_site_symmetry_3
    _geom_angle
    _geom_angle_publ_flag
    O1 P1 C12 . . 116.43(12) ?
    O1 P1 C2 . . 120.06(12) ?
    C12 P1 C2 . . 91.62(12) ?
    O1 P1 C21 . . 112.92(12) ?
    C12 P1 C21 . . 108.04(12) ?
    C2 P1 C21 . . 105.37(13) ?
    C2 C1 C6 . . 118.6(2) ?
    C2 C1 C11 . . 112.1(3) ?
    C6 C1 C11 . . 129.0(2) ?
    C1 C2 C3 . . 121.7(3) ?
    C1 C2 P1 . . 110.7(2) ?
    C3 C2 P1 . . 127.1(2) ?
    C4 C3 C2 . . 119.8(3) ?
    C4 C3 H3 . . 120.1 ?
    C2 C3 H3 . . 120.1 ?
    C3 C4 C5 . . 120.9(3) ?
    C3 C4 H4 . . 119.6 ?
    C5 C4 H4 . . 119.6 ?
    C4 C5 C10 . . 121.1(3) ?
    C4 C5 C6 . . 119.6(3) ?
    C10 C5 C6 . . 119.2(3) ?
    C7 C6 C1 . . 124.7(3) ?
    C7 C6 C5 . . 117.3(3) ?
    C1 C6 C5 . . 117.7(2) ?
    C8 C7 C6 . . 121.2(3) ?
    C8 C7 H7 . . 119.4 ?
    C6 C7 H7 . . 119.4 ?
    C7 C8 C9 . . 120.5(3) ?
    C7 C8 H8 . . 119.8 ?
    C9 C8 H8 . . 119.8 ?
    C10 C9 C8 . . 120.4(3) ?
    C10 C9 H9 . . 119.8 ?
    C8 C9 H9 . . 119.8 ?
    C9 C10 C5 . . 120.8(3) ?
    C9 C10 H10 . . 119.6 ?
    C5 C10 H10 . . 119.6 ?
    C12 C11 C16 . . 118.8(2) ?
    C12 C11 C1 . . 112.7(2) ?
    C16 C11 C1 . . 128.4(2) ?
    C11 C12 C13 . . 121.8(2) ?
    C11 C12 P1 . . 110.9(2) ?
    C13 C12 P1 . . 127.1(2) ?
    C14 C13 C12 . . 119.9(3) ?
    C14 C13 H13 . . 120.0 ?
    C12 C13 H13 . . 120.0 ?
    C13 C14 C15 . . 120.2(3) ?
    C13 C14 H14 . . 119.9 ?
    C15 C14 H14 . . 119.9 ?
    C14 C15 C20 . . 120.3(3) ?
    C14 C15 C16 . . 120.8(2) ?
    C20 C15 C16 . . 118.8(3) ?
    C17 C16 C15 . . 118.2(2) ?
    C17 C16 C11 . . 124.2(2) ?
    C15 C16 C11 . . 117.3(2) ?
    C18 C17 C16 . . 121.1(3) ?
    C18 C17 H17 . . 119.4 ?
    C16 C17 H17 . . 119.4 ?
    C17 C18 C19 . . 120.3(3) ?
    C17 C18 H18 . . 119.8 ?
    C19 C18 H18 . . 119.8 ?
    C20 C19 C18 . . 120.5(3) ?
    C20 C19 H19 . . 119.8 ?
    C18 C19 H19 . . 119.8 ?
    C19 C20 C15 . . 120.6(3) ?
    C19 C20 H20 . . 119.7 ?
    C15 C20 H20 . . 119.7 ?
    C26 C21 C22 . . 119.6(3) ?
    C26 C21 P1 . . 120.0(2) ?
    C22 C21 P1 . . 120.3(2) ?
    C23 C22 C21 . . 120.1(3) ?
    C23 C22 H22 . . 120.0 ?
    C21 C22 H22 . . 120.0 ?
    C22 C23 C24 . . 119.2(3) ?
    C22 C23 H23 . . 120.4 ?
    C24 C23 H23 . . 120.4 ?
    C25 C24 C23 . . 121.6(3) ?
    C25 C24 H24 . . 119.2 ?
    C23 C24 H24 . . 119.2 ?
    C24 C25 C26 . . 118.9(3) ?
    C24 C25 H25 . . 120.5 ?
    C26 C25 H25 . . 120.5 ?
    C21 C26 C25 . . 120.6(3) ?
    C21 C26 H26 . . 119.7 ?
    C25 C26 H26 . . 119.7 ?
loop_
    _geom_torsion_atom_site_label_1
    _geom_torsion_atom_site_label_2
    _geom_torsion_atom_site_label_3
    _geom_torsion_atom_site_label_4
    _geom_torsion_site_symmetry_1
    _geom_torsion_site_symmetry_2
    _geom_torsion_site_symmetry_3
    _geom_torsion_site_symmetry_4
    _geom_torsion
    _geom_torsion_publ_flag
    C6 C1 C2 C3 . . . . 10.5(4) ?
    C11 C1 C2 C3 . . . . -175.7(2) ?
    C6 C1 C2 P1 . . . . -161.64(19) ?
    C11 C1 C2 P1 . . . . 12.2(3) ?
    O1 P1 C2 C1 . . . . -126.99(18) ?
    C12 P1 C2 C1 . . . . -4.9(2) ?
    C21 P1 C2 C1 . . . . 104.28(19) ?
    O1 P1 C2 C3 . . . . 61.4(3) ?
    C12 P1 C2 C3 . . . . -176.5(2) ?
    C21 P1 C2 C3 . . . . -67.3(3) ?
    C1 C2 C3 C4 . . . . 0.7(4) ?
    P1 C2 C3 C4 . . . . 171.5(2) ?
    C2 C3 C4 C5 . . . . -7.7(4) ?
    C3 C4 C5 C10 . . . . -172.6(3) ?
    C3 C4 C5 C6 . . . . 3.1(4) ?
    C2 C1 C6 C7 . . . . 159.9(2) ?
    C11 C1 C6 C7 . . . . -12.7(4) ?
    C2 C1 C6 C5 . . . . -14.5(3) ?
    C11 C1 C6 C5 . . . . 172.9(2) ?
    C4 C5 C6 C7 . . . . -166.8(3) ?
    C10 C5 C6 C7 . . . . 8.9(4) ?
    C4 C5 C6 C1 . . . . 8.0(4) ?
    C10 C5 C6 C1 . . . . -176.2(3) ?
    C1 C6 C7 C8 . . . . 179.1(3) ?
    C5 C6 C7 C8 . . . . -6.4(4) ?
    C6 C7 C8 C9 . . . . -0.8(5) ?
    C7 C8 C9 C10 . . . . 5.7(5) ?
    C8 C9 C10 C5 . . . . -2.9(5) ?
    C4 C5 C10 C9 . . . . 171.3(3) ?
    C6 C5 C10 C9 . . . . -4.4(4) ?
    C2 C1 C11 C12 . . . . -15.8(3) ?
    C6 C1 C11 C12 . . . . 157.2(2) ?
    C2 C1 C11 C16 . . . . 160.2(2) ?
    C6 C1 C11 C16 . . . . -26.8(4) ?
    C16 C11 C12 C13 . . . . 10.5(4) ?
    C1 C11 C12 C13 . . . . -173.1(2) ?
    C16 C11 C12 P1 . . . . -164.76(18) ?
    C1 C11 C12 P1 . . . . 11.7(3) ?
    O1 P1 C12 C11 . . . . 120.84(19) ?
    C2 P1 C12 C11 . . . . -4.2(2) ?
    C21 P1 C12 C11 . . . . -110.9(2) ?
    O1 P1 C12 C13 . . . . -54.1(3) ?
    C2 P1 C12 C13 . . . . -179.1(3) ?
    C21 P1 C12 C13 . . . . 74.2(3) ?
    C11 C12 C13 C14 . . . . -1.2(4) ?
    P1 C12 C13 C14 . . . . 173.2(2) ?
    C12 C13 C14 C15 . . . . -6.1(4) ?
    C13 C14 C15 C20 . . . . -172.7(3) ?
    C13 C14 C15 C16 . . . . 3.9(4) ?
    C14 C15 C16 C17 . . . . -169.0(3) ?
    C20 C15 C16 C17 . . . . 7.6(4) ?
    C14 C15 C16 C11 . . . . 5.3(4) ?
    C20 C15 C16 C11 . . . . -178.1(3) ?
    C12 C11 C16 C17 . . . . 161.6(3) ?
    C1 C11 C16 C17 . . . . -14.2(4) ?
    C12 C11 C16 C15 . . . . -12.2(4) ?
    C1 C11 C16 C15 . . . . 172.0(3) ?
    C15 C16 C17 C18 . . . . -5.6(4) ?
    C11 C16 C17 C18 . . . . -179.4(3) ?
    C16 C17 C18 C19 . . . . 0.0(4) ?
    C17 C18 C19 C20 . . . . 3.7(5) ?
    C18 C19 C20 C15 . . . . -1.5(5) ?
    C14 C15 C20 C19 . . . . 172.4(3) ?
    C16 C15 C20 C19 . . . . -4.2(5) ?
    O1 P1 C21 C26 . . . . 11.5(3) ?
    C12 P1 C21 C26 . . . . -118.7(2) ?
    C2 P1 C21 C26 . . . . 144.4(2) ?
    O1 P1 C21 C22 . . . . -172.7(2) ?
    C12 P1 C21 C22 . . . . 57.1(3) ?
    C2 P1 C21 C22 . . . . -39.8(3) ?
    C26 C21 C22 C23 . . . . 1.8(5) ?
    P1 C21 C22 C23 . . . . -174.0(3) ?
    C21 C22 C23 C24 . . . . -0.5(5) ?
    C22 C23 C24 C25 . . . . -1.0(5) ?
    C23 C24 C25 C26 . . . . 1.1(5) ?
    C22 C21 C26 C25 . . . . -1.6(4) ?
    P1 C21 C26 C25 . . . . 174.1(2) ?
    C24 C25 C26 C21 . . . . 0.2(4) ?
loop_
    _geom_hbond_atom_site_label_D
    _geom_hbond_atom_site_label_H
    _geom_hbond_atom_site_label_A
    _geom_hbond_site_symmetry_A
    _geom_hbond_distance_DH
    _geom_hbond_distance_HA
    _geom_hbond_distance_DA
    _geom_hbond_angle_DHA
    C25 H25 O1 2_745 0.93 2.47 3.229(4) 138.8
data_global
_journal_date_recd_electronic     2011-08-27
_journal_date_accepted     2011-09-19
_journal_name_full     'Acta Crystallographica, Section E'
_journal_year     2011
_journal_volume     67
_journal_issue     10
_journal_page_first     o2799
_journal_page_last     o2799
_journal_paper_category     QO
_journal_coeditor_code     CV5145
_publ_contact_author_name     'Prof. Chang-Qiu Zhao'
_publ_contact_author_address
;
  College of Chemistry and Chemical Engineering
  Liaocheng University
  Shandong 252059
  P.R. China
;
_publ_contact_author_email     literabc@hotmail.com
_publ_contact_author_fax     '86 635 8239659'
_publ_contact_author_phone     '86 635 8239659'
_publ_section_title
;
7-Phenyl-7<i>H</i>-dinaphtho[2,1-<i>b</i>:1',2'-<i>d</i>]phosphole 7-oxide
;
loop_
    _publ_author_name
    _publ_author_address
    'Lan Yao'
;
  College of Chemistry and Chemical Engineering
  Liaocheng University
  Shandong 252059
  People's Republic of China
;
    'Chang-Qiu Zhao'
;
  College of Chemistry and Chemical Engineering
  Liaocheng University
  Shandong 252059
  People's Republic of China
;
